# Supplementary material for: Toward More Accurate Diagnosis in Neurofibromatosis Type 1: A Dual-Level Analysis of Clinical and Molecular Data with Exploratory Genotype–Phenotype Correlations in a Romanian Cohort
Source: Genes (Basel). 2026 Jul 22;17(7):843. doi: 10.3390/genes17070843 (PMC13411349; doi:10.3390/genes17070843)
Supplement: Supplementary file 1 [file genes-17-00843-s001.zip]

Archive with 1 entries (1 files):
- genes-4413578-supplementary.pdf
